# Supplementary material for: ﻿Two new species of the treehopper genus Enchenopa Amyot & Serville, 1843 (Hemiptera, Membracidae) from northwest Ecuador
Source: Zookeys. 2024 Oct 21;1216:43–62. doi: 10.3897/zookeys.1216.124181 (PMC11519659; doi:10.3897/zookeys.1216.124181)
Supplement: XML Treatment for Enchenopa gennyae [file zookeys.1216.124181-treatment1.xml]

<!DOCTYPE tp:taxon-treatment
  PUBLIC "-//TaxonX//DTD Taxonomic Treatment Publishing DTD v0 20100105//EN" "tax-treatment-NSO.dtd">
<tp:taxon-treatment xmlns:tp="http://www.plazi.org/taxpub"><tp:treatment-meta><kwd-group><label>Taxon classification</label><kwd>
                <named-content content-type="kingdom">Animalia</named-content>
              </kwd><kwd>
                <named-content content-type="order">Hemiptera</named-content>
              </kwd><kwd>
                <named-content content-type="family">Membracidae</named-content>
              </kwd></kwd-group><mixed-citation publication-type="journal"><person-group><name><surname>Rueda-Rodríguez</surname><given-names>María P.</given-names></name><name><surname>Montalvo-Salazar</surname><given-names>Jorge L.</given-names></name></person-group><article-title>﻿Two new species of the treehopper genus <italic><tp:taxon-name><tp:taxon-name-part taxon-name-part-type="genus" reg="Enchenopa">Enchenopa</tp:taxon-name-part></tp:taxon-name></italic> Amyot &amp; Serville, 1843 (<tp:taxon-name><tp:taxon-name-part taxon-name-part-type="order">Hemiptera</tp:taxon-name-part></tp:taxon-name>, <tp:taxon-name><tp:taxon-name-part taxon-name-part-type="family">Membracidae</tp:taxon-name-part></tp:taxon-name>) from northwest Ecuador</article-title><source>Zookeys</source><day>21</day><month>10</month><year>2024</year><volume>1216</volume><fpage>43</fpage><lpage>62</lpage><pub-id pub-id-type="doi">10.3897/zookeys.1216.124181</pub-id></mixed-citation></tp:treatment-meta><tp:nomenclature><label>﻿</label><tp:taxon-name>
              <object-id xmlns:xlink="http://www.w3.org/1999/xlink" content-type="arpha" xlink:type="simple">3BEBA66A-A6EC-5F29-9C22-0F61A60AB3A0</object-id>
              <tp:taxon-name-part taxon-name-part-type="genus" reg="Enchenopa">Enchenopa</tp:taxon-name-part>
              <tp:taxon-name-part taxon-name-part-type="species" reg="gennyae">gennyae</tp:taxon-name-part>
              <object-id xmlns:xlink="http://www.w3.org/1999/xlink" content-type="zoobank" xlink:type="simple">https://zoobank.org/F7605C6C-FB5D-4337-A24E-84A915713DC4</object-id>
            </tp:taxon-name><tp:taxon-status xmlns:xlink="http://www.w3.org/1999/xlink" xlink:type="simple">sp. nov.</tp:taxon-status><xref ref-type="fig" rid="F1">Figs 1</xref><xref ref-type="fig" rid="F2">, 2</xref><xref ref-type="fig" rid="F3">, 3</xref><xref ref-type="fig" rid="F4">, 4</xref></tp:nomenclature><tp:treatment-sec sec-type="material" id="SECID0EILAE"><title>Material examined.</title><p><bold><italic>Holotype</italic></bold>: Ecuador • 1 ♀; Santo Domingo de los Tsáchilas, Santo Domingo, Río Baba <named-content xmlns:xlink="http://www.w3.org/1999/xlink" content-type="dwc:verbatimCoordinates" xlink:type="simple"><named-content content-type="geo-json" specific-use="{&#34;type&#34;:&#34;Point&#34;,&#34;coordinates&#34;:[-79.152110,-0.302950]}" id="NCID0EWLAE" xlink:type="simple">-0.30295, -79.15211</named-content></named-content>, 480 m; 12 May 2023; Montalvo, J. &amp; Rueda, M. P. leg.; Ex. Manual <abbrev xmlns:xlink="http://www.w3.org/1999/xlink" xlink:title="Museo de Zoología Universidad San Francisco de Quito" id="ABBRID0E2LAE" xlink:type="simple">ZSFQ</abbrev>-i12112. <bold><italic>Paratypes</italic></bold>: Ecuador • 2 ♂; same labels as for holotype; <abbrev xmlns:xlink="http://www.w3.org/1999/xlink" xlink:title="Museo de Zoología Universidad San Francisco de Quito" id="ABBRID0ECMAE" xlink:type="simple">ZSFQ</abbrev>-i12110, <abbrev xmlns:xlink="http://www.w3.org/1999/xlink" xlink:title="Museo de Zoología Universidad San Francisco de Quito" id="ABBRID0EGMAE" xlink:type="simple">ZSFQ</abbrev>-i12111 • 2 ♀, 1 ♂ Santo Domingo de los Tsáchilas, Santo Domingo, Quebrada del Río Pove <named-content xmlns:xlink="http://www.w3.org/1999/xlink" content-type="dwc:verbatimCoordinates" xlink:type="simple"><named-content content-type="geo-json" specific-use="{&#34;type&#34;:&#34;Point&#34;,&#34;coordinates&#34;:[-79.156668,-0.252370]}" id="NCID0ENMAE" xlink:type="simple">-0.25237, -79.156668</named-content></named-content>, 570 m; 14 Aug. 2023; Rueda, M. P. &amp; Montalvo, J. leg.; Ex. Manual; <abbrev xmlns:xlink="http://www.w3.org/1999/xlink" xlink:title="Museo de Zoología Universidad San Francisco de Quito" id="ABBRID0ESMAE" xlink:type="simple">ZSFQ</abbrev>-i17766:17768 • 3 ♀, 1 ♂ same locality as paratypes; 20 Apr. 2024; Rueda, M. P. leg.; Ex. Manual; <abbrev xmlns:xlink="http://www.w3.org/1999/xlink" xlink:title="Museo de Zoología Universidad San Francisco de Quito" id="ABBRID0EWMAE" xlink:type="simple">ZSFQ</abbrev>-i18855:18858.</p></tp:treatment-sec><tp:treatment-sec sec-type="Notes on the type series" id="SECID0E1MAE"><title>Notes on the type series.</title><p>All specimens are minuten-mounted. Dissected abdomens of the holotype and two female and two male paratypes were placed in vials with glycerol pinned beneath the specimens. Some paratypes are in poor condition, with legs or wings lost.</p></tp:treatment-sec><tp:treatment-sec sec-type="material" id="SECID0E6MAE"><title>Additional material.</title><p>Ecuador • 3 5<sup>th</sup> instars; same data as paratypes; <abbrev xmlns:xlink="http://www.w3.org/1999/xlink" xlink:title="Museo de Zoología Universidad San Francisco de Quito" id="ABBRID0EHNAE" xlink:type="simple">ZSFQ</abbrev>-i17925, 17926.</p></tp:treatment-sec><tp:treatment-sec sec-type="diagnosis" id="SECID0ELNAE"><title>Diagnosis.</title><p>Overall color black with whitish dorsal spot and subapical band; metopidium straight, two to four sub-equal accessory carinae. Sexually dimorphic: female with obtuse projection instead of horn, short lateral carina not surpassing humeral angles, dorsal spot 2× longer than subapical band, and longer than male in size; male with narrow horn slightly curved forwards, lateral carinae almost touching lateral margin of pronotum and dorsal spot subequal in length to subapical band.</p></tp:treatment-sec><tp:treatment-sec sec-type="description" id="SECID0EQNAE"><title>Description.</title><p><bold>Female holotype</bold> (<abbrev xmlns:xlink="http://www.w3.org/1999/xlink" xlink:title="Museo de Zoología Universidad San Francisco de Quito" id="ABBRID0EYNAE" xlink:type="simple">ZSFQ</abbrev>-i12112). <bold><italic>Measurements</italic></bold> (mm): Length from head to wings at rest: 5.7; Total length: 6.3; Head to apex of posterior process: 4.6; Pronotal length: 4.4; Head to horn apex: 2.4; Forewing length: 4.9; Body width: 1.9; Vertex width on ocellar line: 1; Head length: 1.2; Frontoclypeus length: 0.8; Frontoclypeus width: 0.7; Prothoracic tibia length: 0.9; Metathoracic tibia length: 1.4; Metathoracic tibia width: 0.3; Prothoracic tibia width: 0.3.</p><p><bold><italic>Color</italic>.</bold> Overall black with whitish dorsal spot and subapical band on dorsum. Dorsal spot 2× longer than subapical band. Eyes black with dark brown margins, ocelli golden. Forewings opaque dull black, hind wings hyaline, veins black. Tarsi golden.</p><p><bold><italic>Surface</italic>.</bold> Head, pronotum, ventral sclerites of thorax, legs, and abdomen with dense golden pubescence; subcostal cell and veins of forewings with short, dispersed, almost indistinguishable golden pubescence. Pronotum (except metopidium) strongly punctured. Head, metopidium, forewings, and legs rough.</p><p><bold><italic>Head</italic>.</bold> Triangular, longer than wide (avoiding eyes); ocelli closer to eyes than each other; supra-antennal ledges arranged above clypeus; clypeus broad, longer than wide, anterior margin rounded; rostrum reaching hind coxae (Fig. <xref ref-type="fig" rid="F1">1A</xref>).</p><fig id="F1" position="float" orientation="portrait"><object-id xmlns:xlink="http://www.w3.org/1999/xlink" content-type="doi" xlink:type="simple">10.3897/zookeys.1216.124181.figure1</object-id><object-id xmlns:xlink="http://www.w3.org/1999/xlink" content-type="arpha" xlink:type="simple">F178BB90-41BC-5F53-99CA-2397508388D2</object-id><label>Figure 1.</label><caption><p><italic><tp:taxon-name><tp:taxon-name-part taxon-name-part-type="genus" reg="Enchenopa">Enchenopa</tp:taxon-name-part><tp:taxon-name-part taxon-name-part-type="species" reg="gennyae">gennyae</tp:taxon-name-part></tp:taxon-name></italic> sp. nov. holotype female <bold>A–C</bold> habitus in frontal, dorsal view, and lateral views respectively <bold>D</bold> illustration of pronotum showing the carination. Scale bars: 1 mm (<bold>A</bold>); 2 mm (<bold>B, C</bold>).</p></caption><graphic xmlns:xlink="http://www.w3.org/1999/xlink" xlink:href="zookeys-1216-043_article-124181__-g001.jpg" position="float" orientation="portrait" xlink:type="simple" id="oo_1157707.jpg"><uri content-type="original_file" xlink:type="simple">https://binary.pensoft.net/fig/1157707</uri></graphic></fig><p><bold><italic>Thorax</italic>.</bold> Pronotum somewhat compressed, in lateral view, triangular, dorsal contour arched; metopidium straight, inclined anteriorly; horn reduced to an obtuse projection, obliquely directed dorso-anteriorly, wider than long, apex broadly rounded; median carina laminated and somewhat foliaceous, especially on dorsum; lateral carina short, not extending beyond humeral angles (Fig. <xref ref-type="fig" rid="F1">1C</xref>); three parallel accessory carinae, almost as long as lateral carina extending ventroposteriorly from projection apex; posterior apex of pronotum acuminate almost reaching the apex of first apical cell (Fig. <xref ref-type="fig" rid="F1">1D</xref>); humeral angles slightly produced (Fig. <xref ref-type="fig" rid="F1">1B</xref>). Forewings with five apical cells, one discoidal cell, and one vein in the clavus, one r-m crossvein, two m-cu crossveins, and without s crossvein; apical limbus broad. Hind wings with four apical cells and one r-m crossvein. Anterior and middle tibiae foliaceous; posterior femur with apical, ventral and middle cucullate setae, metathoracic tibia compressed with spine-like cucullate setae on rows I and II, row III absent.</p><p><bold><italic>Abdomen</italic>.</bold> Sternum III with a transverse keel extending along the sternite and slightly projected ventrally. Dorsum of tergites VII and VIII with medial tuberosities, tergites IV–VI with reduced medial tuberosities (Fig. <xref ref-type="fig" rid="F2">2A</xref>). Genitalia. Gonoplac ventrally with few setae and more sclerotized, apex rounded (Fig. <xref ref-type="fig" rid="F2">2B</xref>). First valvula blade shaped, apex ventrally rounded, dorsally acuminate extending beyond ventral margin (Fig. <xref ref-type="fig" rid="F2">2C</xref>). Second valvula broad throughout, dorsally rounded, ventrally weakly serrated with a ventral apical tooth directed upwards (Fig. <xref ref-type="fig" rid="F2">2D, E</xref>).</p><fig id="F2" position="float" orientation="portrait"><object-id xmlns:xlink="http://www.w3.org/1999/xlink" content-type="doi" xlink:type="simple">10.3897/zookeys.1216.124181.figure2</object-id><object-id xmlns:xlink="http://www.w3.org/1999/xlink" content-type="arpha" xlink:type="simple">8D2161F0-EC0B-5A86-9534-52BEF672E770</object-id><label>Figure 2.</label><caption><p>Abdomen and terminalia of <italic><tp:taxon-name><tp:taxon-name-part taxon-name-part-type="genus" reg="Enchenopa">Enchenopa</tp:taxon-name-part><tp:taxon-name-part taxon-name-part-type="species" reg="gennyae">gennyae</tp:taxon-name-part></tp:taxon-name></italic> sp. nov. <bold>A</bold> undissected female abdomen in lateral view <bold>B</bold> gonoplac in lateral view <bold>C</bold> first valvula in lateral view <bold>D</bold> second valvula in lateral view <bold>E</bold> close-up apex of second valvula <bold>F</bold> undissected male pygofer in lateral view <bold>G</bold> styles in dorsal view <bold>H</bold> aedeagus in lateral view. Scale bars: 1 mm (<bold>A</bold>); 0.1 mm (<bold>B–D</bold>); 0.01 mm (<bold>E</bold>); 0.2 mm (<bold>F</bold>); 0.05 mm (<bold>G, H</bold>).</p></caption><graphic xmlns:xlink="http://www.w3.org/1999/xlink" xlink:href="zookeys-1216-043_article-124181__-g002.jpg" position="float" orientation="portrait" xlink:type="simple" id="oo_1157708.jpg"><uri content-type="original_file" xlink:type="simple">https://binary.pensoft.net/fig/1157708</uri></graphic></fig><p><bold>Male paratype</bold> (ZSFQi-17766). Similar to female except dorsal spot as long as subapical band, pronotal horn narrow and curved forwards, lateral carina almost touching lateral margin of pronotum, metopidium with three accessory carinae at each side. Genitalia. Subgenital plate, in lateral view, 3× longer than wide, lobes diverging in first 1/4, dorsal margin concave, distally expanded (Fig. <xref ref-type="fig" rid="F2">2F</xref>). Styles 5× as long as wide, anterior projection subequal to posterior projection; shank with notch at middle of ventral margin, distally recurved and apically truncate, slightly expanded with posterior end longer and narrower than anterior end (Fig. <xref ref-type="fig" rid="F2">2G</xref>). Aedeagus U-shaped with anterior arm smaller than posterior arm and rounded; posterior arm lanceolate and abruptly narrowed at 1/3 length, anterior surface smooth, without serrations (Fig. <xref ref-type="fig" rid="F2">2H</xref>).</p></tp:treatment-sec><tp:treatment-sec sec-type="variation" id="SECID0EETAE"><title>Variation.</title><p><bold><italic>Measurements</italic>.</bold> Male / Female (mm): Length from head to wings: 4.4–5.1 / 5.3–5.8; Total length: 4.9–5.6 / 6.2–6.3; Head to apex of posterior process: 3.8–4.5 / 4.58–5; Pronotal length: 3.8–5.5 / 4.4–5.3; Head to horn apex: 2.2–2.7 / 2.4–2.9; Forewing length: 3.7–4.2 / 4.5–5.1; Body width: 1.6–1.7 / 1.9–2; Vertex width on ocellar line: 0.9–1 / 1.0–1.1; Head length: 1.1–1.2 / 1–1.2; Frontoclypeus length: 0.7–0.8 / 0.7–0.8; Frontolypeus width: 0.7 / 0.7–0.8; Metathoracic tibia length: 0.8–1 / 0.9–1; Prothoracic tibia length: 1.2–1.4 / 1.4–1.8; Metathoracic tibia width: 0.2–0.3 / 0.3–0.5; Prothoracic tibia width: 0.3–0.4 / 0.3.</p><p>Females longer than males, with obtuse projection instead of horn, dorsal spot 2× longer than subapical band, lateral carina not surpassing humeral angles and, in some individuals, weakly produced; two to four secondary carinae almost as long as lateral carina. Male with horn narrow and curved forwards, dorsal spot &lt; 2× subapical band length (Fig. <xref ref-type="fig" rid="F3">3A–C</xref>), lateral carina almost attaining lateral margin of pronotum and metopidum with three accessory carinae on each side (Fig. <xref ref-type="fig" rid="F3">3D</xref>). Independent of gender, dorsal contour of pronotum is more or less arched.</p><fig id="F3" position="float" orientation="portrait"><object-id xmlns:xlink="http://www.w3.org/1999/xlink" content-type="doi" xlink:type="simple">10.3897/zookeys.1216.124181.figure3</object-id><object-id xmlns:xlink="http://www.w3.org/1999/xlink" content-type="arpha" xlink:type="simple">3517099D-5758-5BF2-9B05-6071DB6C8972</object-id><label>Figure 3.</label><caption><p><italic><tp:taxon-name><tp:taxon-name-part taxon-name-part-type="genus" reg="Enchenopa">Enchenopa</tp:taxon-name-part><tp:taxon-name-part taxon-name-part-type="species" reg="gennyae">gennyae</tp:taxon-name-part></tp:taxon-name></italic> sp. nov. paratype male and nymph <bold>A–C</bold> male habitus in frontal, dorsal view, and lateral views respectively <bold>D</bold> illustration of male pronotum showing the carination <bold>E</bold> nymph habitus in lateral view. Scale bars: 1 mm (<bold>A</bold>); 2 mm (<bold>B, C, E</bold>).</p></caption><graphic xmlns:xlink="http://www.w3.org/1999/xlink" xlink:href="zookeys-1216-043_article-124181__-g003.jpg" position="float" orientation="portrait" xlink:type="simple" id="oo_1157709.jpg"><uri content-type="original_file" xlink:type="simple">https://binary.pensoft.net/fig/1157709</uri></graphic></fig></tp:treatment-sec><tp:treatment-sec sec-type="description" id="SECID0E2UAE"><title>Fifth-instar nymph description.</title><p>Overall color mostly white with black tarsi and scoli (Fig. <xref ref-type="fig" rid="F3">3E</xref>). One pair of abdominal scoli on each segment from III to VII; scoli length 5–6× basal width. Pronotum anteriorly with nascent horn not extended beyond head and posteriorly extended to abdominal segment III; anterior apex rounded and directed forward; posterior apex acute, dorsal margin convex in middle. Needle-like setae on chalazae distributed over whole body.</p></tp:treatment-sec><tp:treatment-sec sec-type="distribution" id="SECID0EFVAE"><title>Distribution and natural history.</title><p>Specimens of <italic><tp:taxon-name><tp:taxon-name-part taxon-name-part-type="genus" reg="Enchenopa">Enchenopa</tp:taxon-name-part><tp:taxon-name-part taxon-name-part-type="species" reg="gennyae">gennyae</tp:taxon-name-part></tp:taxon-name></italic> sp. nov. were found in two secondary forest remnants of the Western Foothills Forest from the urban area of ​​Santo Domingo (Fig. <xref ref-type="fig" rid="F9">9</xref>): on the banks of the Baba River (Fig. <xref ref-type="fig" rid="F4">4C</xref>) and Pove River’s ravine (Fig. <xref ref-type="fig" rid="F4">4D</xref>). Adult and nymph congregations were found on several occasions cohabiting together and perched on the underside of leaves and stems of an unidentified species of the genus <italic><tp:taxon-name><tp:taxon-name-part taxon-name-part-type="genus" reg="Piper">Piper</tp:taxon-name-part></tp:taxon-name></italic> L. between 100 and 150 cm above the ground (Fig. <xref ref-type="fig" rid="F4">4A</xref>). Females were always more abundant than males in these congregations. Nymphs were attended by fire ants of the species <italic><tp:taxon-name><tp:taxon-name-part taxon-name-part-type="genus" reg="Wasmannia">Wasmannia</tp:taxon-name-part><tp:taxon-name-part taxon-name-part-type="species" reg="auropunctata">auropunctata</tp:taxon-name-part></tp:taxon-name></italic> (Roger) (Fig. <xref ref-type="fig" rid="F4">4B</xref>).</p><fig id="F4" position="float" orientation="portrait"><object-id xmlns:xlink="http://www.w3.org/1999/xlink" content-type="doi" xlink:type="simple">10.3897/zookeys.1216.124181.figure4</object-id><object-id xmlns:xlink="http://www.w3.org/1999/xlink" content-type="arpha" xlink:type="simple">E620717F-F91F-5624-831E-C9B7B437E970</object-id><label>Figure 4.</label><caption><p><italic><tp:taxon-name><tp:taxon-name-part taxon-name-part-type="genus" reg="Enchenopa">Enchenopa</tp:taxon-name-part><tp:taxon-name-part taxon-name-part-type="species" reg="gennyae">gennyae</tp:taxon-name-part></tp:taxon-name></italic> sp. nov. in its natural environment and habitat <bold>A</bold> male paratype perched on a stem of its host plant <bold>B</bold> nymphs attended by <italic><tp:taxon-name><tp:taxon-name-part taxon-name-part-type="genus" reg="Wasmannia">Wasmannia</tp:taxon-name-part><tp:taxon-name-part taxon-name-part-type="species" reg="auropunctata">auropunctata</tp:taxon-name-part></tp:taxon-name></italic> (Roger) <bold>C</bold> shore of Baba River <bold>D</bold> ravine of Pove River.</p></caption><graphic xmlns:xlink="http://www.w3.org/1999/xlink" xlink:href="zookeys-1216-043_article-124181__-g004.jpg" position="float" orientation="portrait" xlink:type="simple" id="oo_1157710.jpg"><uri content-type="original_file" xlink:type="simple">https://binary.pensoft.net/fig/1157710</uri></graphic></fig></tp:treatment-sec><tp:treatment-sec sec-type="etymology" id="SECID0EHYAE"><title>Etymology.</title><p>The species is dedicated to the mother of the first author, Genny Elizabeth Rodríguez Cueva, who helped to find the specimens of this species and has been a great support and inspiration throughout her life.</p></tp:treatment-sec><tp:treatment-sec sec-type="remarks" id="SECID0EMYAE"><title>Remarks.</title><p>Females of <italic><tp:taxon-name><tp:taxon-name-part taxon-name-part-type="genus" reg="Enchenopa">Enchenopa</tp:taxon-name-part><tp:taxon-name-part taxon-name-part-type="species" reg="gennyae">gennyae</tp:taxon-name-part></tp:taxon-name></italic> sp. nov. have a short lateral carina that does not extend beyond the humeral angles, while males have a long lateral carina that almost reaches the lateral margin of pronotum. In the tribe <tp:taxon-name><tp:taxon-name-part taxon-name-part-type="tribe">Membracini</tp:taxon-name-part></tp:taxon-name>, the length of the lateral carina has not been previously reported as sexually dimorphic in any species. However, in some species of <italic><tp:taxon-name><tp:taxon-name-part taxon-name-part-type="genus" reg="Membracis">Membracis</tp:taxon-name-part></tp:taxon-name></italic>, it has been noted that the lateral carina may or may not be present among individuals (<xref ref-type="bibr" rid="B25">Richter 1947</xref>). Likewise, <xref ref-type="bibr" rid="B26">Richter (1954)</xref> argued the lateral carina of some species of <italic><tp:taxon-name><tp:taxon-name-part taxon-name-part-type="genus" reg="Enchophyllum">Enchophyllum</tp:taxon-name-part></tp:taxon-name></italic> and <italic><tp:taxon-name><tp:taxon-name-part taxon-name-part-type="genus" reg="Enchenopa">Enchenopa</tp:taxon-name-part></tp:taxon-name></italic> can vary in length within the same population. This species is the first known in the <italic><tp:taxon-name><tp:taxon-name-part taxon-name-part-type="genus" reg="Enchenopa">Enchenopa</tp:taxon-name-part><tp:taxon-name-part taxon-name-part-type="species" reg="biplaga">biplaga</tp:taxon-name-part></tp:taxon-name></italic> species group to exhibit sexual dimorphism in pronotum shape and lateral carina length. Like <italic><tp:taxon-name><tp:taxon-name-part taxon-name-part-type="genus" reg="Enchenopa">Enchenopa</tp:taxon-name-part><tp:taxon-name-part taxon-name-part-type="species" reg="gennyae">gennyae</tp:taxon-name-part></tp:taxon-name></italic> sp. nov., <italic><tp:taxon-name><tp:taxon-name-part taxon-name-part-type="genus" reg="Enchenopa">E.</tp:taxon-name-part><tp:taxon-name-part taxon-name-part-type="species" reg="longimaculata">longimaculata</tp:taxon-name-part></tp:taxon-name></italic> Strümpel &amp; Strümpel, 2014 has remarkable sexual dimorphism of the dorsal spot. However, in <italic><tp:taxon-name><tp:taxon-name-part taxon-name-part-type="genus" reg="Enchenopa">Enchenopa</tp:taxon-name-part><tp:taxon-name-part taxon-name-part-type="species" reg="longimaculata">longimaculata</tp:taxon-name-part></tp:taxon-name></italic> the females the spot is 4× the length of the subapical band and in males 2× while in <italic><tp:taxon-name><tp:taxon-name-part taxon-name-part-type="genus" reg="Enchenopa">E.</tp:taxon-name-part><tp:taxon-name-part taxon-name-part-type="species" reg="gennyae">gennyae</tp:taxon-name-part></tp:taxon-name></italic> sp. nov. the spot is 2× as long in females but subequal in males.</p><p>Sexual dimorphism in the shape of the pronotal horn is characteristic of the <italic><tp:taxon-name><tp:taxon-name-part taxon-name-part-type="genus" reg="Enchenopa">Enchenopa</tp:taxon-name-part><tp:taxon-name-part taxon-name-part-type="species" reg="minuta">minuta</tp:taxon-name-part></tp:taxon-name></italic> species group. However, <italic><tp:taxon-name><tp:taxon-name-part taxon-name-part-type="genus" reg="Enchenopa">Enchenopa</tp:taxon-name-part><tp:taxon-name-part taxon-name-part-type="species" reg="gennyae">gennyae</tp:taxon-name-part></tp:taxon-name></italic> sp. nov. does not belong to that group, given its coloration, the shape of the second valvula and, more importantly, the female’s lack of a pronotal horn; in the <italic><tp:taxon-name><tp:taxon-name-part taxon-name-part-type="genus" reg="Enchenopa">E.</tp:taxon-name-part><tp:taxon-name-part taxon-name-part-type="species" reg="minuta">minuta</tp:taxon-name-part></tp:taxon-name></italic> species group, males lack the horn and females generally have a developed horn.</p><p><italic><tp:taxon-name><tp:taxon-name-part taxon-name-part-type="genus" reg="Enchenopa">Enchenopa</tp:taxon-name-part><tp:taxon-name-part taxon-name-part-type="species" reg="gennyae">gennyae</tp:taxon-name-part></tp:taxon-name></italic> sp. nov. belongs to the <italic><tp:taxon-name><tp:taxon-name-part taxon-name-part-type="genus" reg="Enchenopa">E.</tp:taxon-name-part><tp:taxon-name-part taxon-name-part-type="species" reg="biplaga">biplaga</tp:taxon-name-part></tp:taxon-name></italic> species group due to the presence of bands on dorsum of the pronotum, the second valvula with a ventral apical tooth, and forewings with one discoidal cell. <italic><tp:taxon-name><tp:taxon-name-part taxon-name-part-type="genus" reg="Enchenopa">Enchenopa</tp:taxon-name-part><tp:taxon-name-part taxon-name-part-type="species" reg="gennyae">gennyae</tp:taxon-name-part></tp:taxon-name></italic> sp. nov. differs from <italic><tp:taxon-name><tp:taxon-name-part taxon-name-part-type="genus" reg="Enchenopa">E.</tp:taxon-name-part><tp:taxon-name-part taxon-name-part-type="species" reg="ignidorsum">ignidorsum</tp:taxon-name-part></tp:taxon-name></italic> (Walker, 1858) and <italic><tp:taxon-name><tp:taxon-name-part taxon-name-part-type="genus" reg="Enchenopa">E.</tp:taxon-name-part><tp:taxon-name-part taxon-name-part-type="species" reg="vittifera">vittifera</tp:taxon-name-part></tp:taxon-name></italic> (Stål, 1869) by the two white lateral bands instead of just one yellow or white one, respectively. <italic><tp:taxon-name><tp:taxon-name-part taxon-name-part-type="genus" reg="Enchenopa">Enchenopa</tp:taxon-name-part><tp:taxon-name-part taxon-name-part-type="species" reg="gennyae">gennyae</tp:taxon-name-part></tp:taxon-name></italic> sp. nov. differs from <italic><tp:taxon-name><tp:taxon-name-part taxon-name-part-type="genus" reg="Enchenopa">E.</tp:taxon-name-part><tp:taxon-name-part taxon-name-part-type="species" reg="dubia">dubia</tp:taxon-name-part></tp:taxon-name></italic> (Fowler, 1894), <italic><tp:taxon-name><tp:taxon-name-part taxon-name-part-type="genus" reg="Enchenopa">E.</tp:taxon-name-part><tp:taxon-name-part taxon-name-part-type="species" reg="lanceolata">lanceolata</tp:taxon-name-part></tp:taxon-name></italic>, <italic><tp:taxon-name><tp:taxon-name-part taxon-name-part-type="genus" reg="Enchenopa">E.</tp:taxon-name-part><tp:taxon-name-part taxon-name-part-type="species" reg="reticornuta">reticornuta</tp:taxon-name-part></tp:taxon-name></italic> Strümpel &amp; Strümpel, 2014, and <italic><tp:taxon-name><tp:taxon-name-part taxon-name-part-type="genus" reg="Enchenopa">E.</tp:taxon-name-part><tp:taxon-name-part taxon-name-part-type="species" reg="richteri">richteri</tp:taxon-name-part></tp:taxon-name></italic> Strümpel &amp; Strümpel, 2014 by a horn shorter than the distance between the tips of humeral angles rather than longer. <italic><tp:taxon-name><tp:taxon-name-part taxon-name-part-type="genus" reg="Enchenopa">Enchenopa</tp:taxon-name-part><tp:taxon-name-part taxon-name-part-type="species" reg="singularis">singularis</tp:taxon-name-part></tp:taxon-name></italic> Strümpel &amp; Strümpel, 2014 and <italic><tp:taxon-name><tp:taxon-name-part taxon-name-part-type="genus" reg="Enchenopa">E.</tp:taxon-name-part><tp:taxon-name-part taxon-name-part-type="species" reg="longimaculata">longimaculata</tp:taxon-name-part></tp:taxon-name></italic> have two accessory carinae with the posterior one ~ 1/2 or almost the total length, respectively, of the lateral carina, while <italic><tp:taxon-name><tp:taxon-name-part taxon-name-part-type="genus" reg="Enchenopa">E.</tp:taxon-name-part><tp:taxon-name-part taxon-name-part-type="species" reg="gennyae">gennyae</tp:taxon-name-part></tp:taxon-name></italic> sp. nov. has from two to four somewhat subequal accessory carinae. <italic><tp:taxon-name><tp:taxon-name-part taxon-name-part-type="genus" reg="Enchenopa">E.</tp:taxon-name-part><tp:taxon-name-part taxon-name-part-type="species" reg="gennyae">gennyae</tp:taxon-name-part></tp:taxon-name></italic> sp. nov. is distinguished from <italic><tp:taxon-name><tp:taxon-name-part taxon-name-part-type="genus" reg="Enchenopa">E.</tp:taxon-name-part><tp:taxon-name-part taxon-name-part-type="species" reg="melaleuca">melaleuca</tp:taxon-name-part></tp:taxon-name></italic> Walker, 1858 by the shorter horn that is not curved forward. The new species closely resembles <italic><tp:taxon-name><tp:taxon-name-part taxon-name-part-type="genus" reg="Enchenopa">Enchenopa</tp:taxon-name-part><tp:taxon-name-part taxon-name-part-type="species" reg="biplaga">biplaga</tp:taxon-name-part></tp:taxon-name></italic> Walker, 1858 due to the shape of the pronotal horn, pronotum coloration, and the disposition of the accessory carinae. However, <italic><tp:taxon-name><tp:taxon-name-part taxon-name-part-type="genus" reg="Enchenopa">Enchenopa</tp:taxon-name-part><tp:taxon-name-part taxon-name-part-type="species" reg="gennyae">gennyae</tp:taxon-name-part></tp:taxon-name></italic> sp. nov. has a straight metopidium, less produced horn, and sexual dimorphism. In contrast, in <italic><tp:taxon-name><tp:taxon-name-part taxon-name-part-type="genus" reg="Enchenopa">E.</tp:taxon-name-part><tp:taxon-name-part taxon-name-part-type="species" reg="biplaga">biplaga</tp:taxon-name-part></tp:taxon-name></italic> the metopidium is convex, the horn is large and strongly produced, and without sexual dimorphism. The females of <italic><tp:taxon-name><tp:taxon-name-part taxon-name-part-type="genus" reg="Enchenopa">E.</tp:taxon-name-part><tp:taxon-name-part taxon-name-part-type="species" reg="gennyae">gennyae</tp:taxon-name-part></tp:taxon-name></italic> sp. nov. have a short and straight horn while <italic><tp:taxon-name><tp:taxon-name-part taxon-name-part-type="genus" reg="Enchenopa">E.</tp:taxon-name-part><tp:taxon-name-part taxon-name-part-type="species" reg="biplaga">biplaga</tp:taxon-name-part></tp:taxon-name></italic> females have the horn longer than wide and curved forward. In males of <italic><tp:taxon-name><tp:taxon-name-part taxon-name-part-type="genus" reg="Enchenopa">E.</tp:taxon-name-part><tp:taxon-name-part taxon-name-part-type="species" reg="gennyae">gennyae</tp:taxon-name-part></tp:taxon-name></italic> sp. nov. the posterior arm of the aedeagus, in lateral view, is abruptly narrowed at one-third of its length, and the apical hook of the styles has the posterior tooth longer and narrower than the anterior tooth. In contrast, in the male of <italic><tp:taxon-name><tp:taxon-name-part taxon-name-part-type="genus" reg="Enchenopa">E.</tp:taxon-name-part><tp:taxon-name-part taxon-name-part-type="species" reg="biplaga">biplaga</tp:taxon-name-part></tp:taxon-name></italic> the width of the posterior arm of the aedeagus, in lateral view, slightly decreases at half of its length, and the apical hook of the styles has the posterior tooth similar in size to the anterior tooth.</p><p><xref ref-type="bibr" rid="B22">McKamey (2022)</xref> reinstated <italic><tp:taxon-name><tp:taxon-name-part taxon-name-part-type="genus" reg="Enchenopa">Enchenopa</tp:taxon-name-part><tp:taxon-name-part taxon-name-part-type="species" reg="melaleuca">melaleuca</tp:taxon-name-part></tp:taxon-name></italic> from the genus <italic><tp:taxon-name><tp:taxon-name-part taxon-name-part-type="genus" reg="Enchophyllum">Enchophyllum</tp:taxon-name-part></tp:taxon-name></italic> and suggested it shares morphological similarities with some species of the <italic><tp:taxon-name><tp:taxon-name-part taxon-name-part-type="genus" reg="Enchenopa">E.</tp:taxon-name-part><tp:taxon-name-part taxon-name-part-type="species" reg="biplaga">biplaga</tp:taxon-name-part></tp:taxon-name></italic> species group. However, the holotype of this species has yet to be reviewed to confirm these affinities. Therefore, excluded <italic><tp:taxon-name><tp:taxon-name-part taxon-name-part-type="genus" reg="Enchenopa">E.</tp:taxon-name-part><tp:taxon-name-part taxon-name-part-type="species" reg="melaleuca">melaleuca</tp:taxon-name-part></tp:taxon-name></italic> from the key to <italic><tp:taxon-name><tp:taxon-name-part taxon-name-part-type="genus" reg="Enchenopa">E.</tp:taxon-name-part><tp:taxon-name-part taxon-name-part-type="species" reg="biplaga">biplaga</tp:taxon-name-part></tp:taxon-name></italic> group species but compared it with <italic><tp:taxon-name><tp:taxon-name-part taxon-name-part-type="genus" reg="Enchenopa">E.</tp:taxon-name-part><tp:taxon-name-part taxon-name-part-type="species" reg="gennyae">gennyae</tp:taxon-name-part></tp:taxon-name></italic> sp. nov. in the above discussion.</p><p>In the <italic><tp:taxon-name><tp:taxon-name-part taxon-name-part-type="genus" reg="Enchenopa">E.</tp:taxon-name-part><tp:taxon-name-part taxon-name-part-type="species" reg="biplaga">biplaga</tp:taxon-name-part></tp:taxon-name></italic> species group, nymphs of <italic><tp:taxon-name><tp:taxon-name-part taxon-name-part-type="genus" reg="Enchenopa">E.</tp:taxon-name-part><tp:taxon-name-part taxon-name-part-type="species" reg="reticornuta">reticornuta</tp:taxon-name-part></tp:taxon-name></italic> and <italic><tp:taxon-name><tp:taxon-name-part taxon-name-part-type="genus" reg="Enchenopa">E.</tp:taxon-name-part><tp:taxon-name-part taxon-name-part-type="species" reg="vittifera">vittifera</tp:taxon-name-part></tp:taxon-name></italic> are known (<xref ref-type="bibr" rid="B33">Strümpel and Strümpel 2014</xref>). They share with the nymph of <italic><tp:taxon-name><tp:taxon-name-part taxon-name-part-type="genus" reg="Enchenopa">E.</tp:taxon-name-part><tp:taxon-name-part taxon-name-part-type="species" reg="gennyae">gennyae</tp:taxon-name-part></tp:taxon-name></italic> sp. nov. the body covered with white wax-like material, black tarsi, and the presence of scoli on abdominal tergites III–VIII. However, we found the nymphs of <italic><tp:taxon-name><tp:taxon-name-part taxon-name-part-type="genus" reg="Enchenopa">E.</tp:taxon-name-part><tp:taxon-name-part taxon-name-part-type="species" reg="gennyae">gennyae</tp:taxon-name-part></tp:taxon-name></italic> sp. nov. differ from them mainly in the shape of the pronotum and scoli. The nymphs of <italic><tp:taxon-name><tp:taxon-name-part taxon-name-part-type="genus" reg="Enchenopa">Enchenopa</tp:taxon-name-part><tp:taxon-name-part taxon-name-part-type="species" reg="vittifera">vittifera</tp:taxon-name-part></tp:taxon-name></italic> have a longer horn directed forward with the posterior apex of the pronotum reaching the abdominal tergite III and have shorter scoli. While the nymphs of <italic><tp:taxon-name><tp:taxon-name-part taxon-name-part-type="genus" reg="Enchenopa">Enchenopa</tp:taxon-name-part><tp:taxon-name-part taxon-name-part-type="species" reg="reticornuta">reticornuta</tp:taxon-name-part></tp:taxon-name></italic> have a straight horn with the posterior apex of the pronotum not touching the abdomen and longer scoli widened at the base.</p></tp:treatment-sec><tp:treatment-sec><!--Section generated to contain objects referenced in tp:taxon-treatment.--><fig id="F9" position="float" orientation="portrait"><object-id xmlns:xlink="http://www.w3.org/1999/xlink" content-type="doi" xlink:type="simple">10.3897/zookeys.1216.124181.figure9</object-id><object-id xmlns:xlink="http://www.w3.org/1999/xlink" content-type="arpha" xlink:type="simple">1D915535-535D-5ACC-A31A-FF2364D63F24</object-id><label>Figure 9.</label><caption><p>Distribution of the new species in Ecuador. Red stars = records of <italic><tp:taxon-name><tp:taxon-name-part taxon-name-part-type="genus" reg="Enchenopa">Enchenopa</tp:taxon-name-part><tp:taxon-name-part taxon-name-part-type="species" reg="gennyae">gennyae</tp:taxon-name-part></tp:taxon-name></italic> sp. nov.; blue stars = records of <italic><tp:taxon-name><tp:taxon-name-part taxon-name-part-type="genus" reg="Enchenopa">Enchenopa</tp:taxon-name-part><tp:taxon-name-part taxon-name-part-type="species" reg="chocoandina">chocoandina</tp:taxon-name-part></tp:taxon-name></italic> sp. nov.</p></caption><graphic xmlns:xlink="http://www.w3.org/1999/xlink" xlink:href="zookeys-1216-043_article-124181__-g009.jpg" position="float" orientation="portrait" xlink:type="simple" id="oo_1157715.jpg"><uri content-type="original_file" xlink:type="simple">https://binary.pensoft.net/fig/1157715</uri></graphic></fig></tp:treatment-sec><ref-list><ref id="B25"><mixed-citation xmlns:xlink="http://www.w3.org/1999/xlink" xlink:type="simple"><person-group><name name-style="western"><surname>Richter</surname><given-names>L</given-names></name></person-group> (<year>1947</year>) <article-title><tp:taxon-name><tp:taxon-name-part taxon-name-part-type="family">Membracidae</tp:taxon-name-part></tp:taxon-name> Colombianae. Revisión de las especies colombianas del género <italic><tp:taxon-name><tp:taxon-name-part taxon-name-part-type="genus">Membracis</tp:taxon-name-part></tp:taxon-name></italic>.</article-title><source>Revista de la Academia Colombiana de Ciencias Exactas, Físicas y Naturales</source><volume>8</volume>: <fpage>382</fpage>–<lpage>403</lpage>. <ext-link xlink:href="10.18257/raccefyn.588" ext-link-type="doi" xlink:type="simple">https://doi.org/10.18257/raccefyn.588</ext-link></mixed-citation></ref><ref id="B26"><mixed-citation xmlns:xlink="http://www.w3.org/1999/xlink" xlink:type="simple"><person-group><name name-style="western"><surname>Richter</surname><given-names>L</given-names></name></person-group> (<year>1954</year>) <article-title><tp:taxon-name><tp:taxon-name-part taxon-name-part-type="family">Membracidae</tp:taxon-name-part></tp:taxon-name> Colombianae.</article-title><source>Caldasia</source><volume>6</volume>: <fpage>269</fpage>–<lpage>387</lpage>. <ext-link xlink:href="https://revistas.unal.edu.co/index.php/cal/article/view/32938/32975" ext-link-type="uri" xlink:type="simple">https://revistas.unal.edu.co/index.php/cal/article/view/32938/32975</ext-link></mixed-citation></ref><ref id="B22"><mixed-citation xmlns:xlink="http://www.w3.org/1999/xlink" xlink:type="simple"><person-group><name name-style="western"><surname>McKamey</surname><given-names>SH</given-names></name></person-group> (<year>2022</year>) <article-title>Notes on the New World Treehopper genera <italic><tp:taxon-name><tp:taxon-name-part taxon-name-part-type="genus">Membracis</tp:taxon-name-part></tp:taxon-name></italic> Fabricius, <italic><tp:taxon-name><tp:taxon-name-part taxon-name-part-type="genus">Enchenopa</tp:taxon-name-part></tp:taxon-name></italic> Amyot and Serville, and closely related taxa (<tp:taxon-name><tp:taxon-name-part taxon-name-part-type="order">Hemiptera</tp:taxon-name-part></tp:taxon-name>: <tp:taxon-name><tp:taxon-name-part taxon-name-part-type="family">Membracidae</tp:taxon-name-part></tp:taxon-name>: <tp:taxon-name><tp:taxon-name-part taxon-name-part-type="subfamily">Membracinae</tp:taxon-name-part></tp:taxon-name>).</article-title><source>Proceedings of the Entomological Society of Washington</source><volume>124</volume>: <fpage>85</fpage>–<lpage>97</lpage>. <ext-link xlink:href="10.4289/0013-8797.124.1.85" ext-link-type="doi" xlink:type="simple">https://doi.org/10.4289/0013-8797.124.1.85</ext-link></mixed-citation></ref><ref id="B33"><mixed-citation xmlns:xlink="http://www.w3.org/1999/xlink" xlink:type="simple"><person-group><name name-style="western"><surname>Strümpel</surname><given-names>VH</given-names></name><name name-style="western"><surname>Strümpel</surname><given-names>R</given-names></name></person-group> (<year>2014</year>) <article-title>Revision der amerikanischen Membracidengattung <italic><tp:taxon-name><tp:taxon-name-part taxon-name-part-type="genus">Enchenopa</tp:taxon-name-part></tp:taxon-name></italic> (<tp:taxon-name><tp:taxon-name-part taxon-name-part-type="order">Hemiptera</tp:taxon-name-part></tp:taxon-name>: <tp:taxon-name><tp:taxon-name-part taxon-name-part-type="suborder">Auchenorrhyncha</tp:taxon-name-part></tp:taxon-name>: <tp:taxon-name><tp:taxon-name-part taxon-name-part-type="infraorder">Cicadomorpha</tp:taxon-name-part></tp:taxon-name>: <tp:taxon-name><tp:taxon-name-part taxon-name-part-type="family">Membracidae</tp:taxon-name-part></tp:taxon-name>) mit Beschreibungen neuer Arten.</article-title><source>Entomologische Mitteilungen aus dem Zoologischen Museum Hamburg</source><volume>17</volume>: <fpage>1</fpage>–<lpage>137</lpage>.</mixed-citation></ref></ref-list></tp:taxon-treatment>
