# Supplementary material for: ﻿Two new species of the treehopper genus Enchenopa Amyot & Serville, 1843 (Hemiptera, Membracidae) from northwest Ecuador
Source: Zookeys. 2024 Oct 21;1216:43–62. doi: 10.3897/zookeys.1216.124181 (PMC11519659; doi:10.3897/zookeys.1216.124181)
Supplement: XML Treatment for Enchenopa chocoandina [file zookeys.1216.124181-treatment2.xml]

<!DOCTYPE tp:taxon-treatment
  PUBLIC "-//TaxonX//DTD Taxonomic Treatment Publishing DTD v0 20100105//EN" "tax-treatment-NSO.dtd">
<tp:taxon-treatment xmlns:tp="http://www.plazi.org/taxpub"><tp:treatment-meta><kwd-group><label>Taxon classification</label><kwd>
                <named-content content-type="kingdom">Animalia</named-content>
              </kwd><kwd>
                <named-content content-type="order">Hemiptera</named-content>
              </kwd><kwd>
                <named-content content-type="family">Membracidae</named-content>
              </kwd></kwd-group><mixed-citation publication-type="journal"><person-group><name><surname>Rueda-Rodríguez</surname><given-names>María P.</given-names></name><name><surname>Montalvo-Salazar</surname><given-names>Jorge L.</given-names></name></person-group><article-title>﻿Two new species of the treehopper genus <italic><tp:taxon-name><tp:taxon-name-part taxon-name-part-type="genus" reg="Enchenopa">Enchenopa</tp:taxon-name-part></tp:taxon-name></italic> Amyot &amp; Serville, 1843 (<tp:taxon-name><tp:taxon-name-part taxon-name-part-type="order">Hemiptera</tp:taxon-name-part></tp:taxon-name>, <tp:taxon-name><tp:taxon-name-part taxon-name-part-type="family">Membracidae</tp:taxon-name-part></tp:taxon-name>) from northwest Ecuador</article-title><source>Zookeys</source><day>21</day><month>10</month><year>2024</year><volume>1216</volume><fpage>43</fpage><lpage>62</lpage><pub-id pub-id-type="doi">10.3897/zookeys.1216.124181</pub-id></mixed-citation></tp:treatment-meta><tp:nomenclature><label>﻿</label><tp:taxon-name>
              <object-id xmlns:xlink="http://www.w3.org/1999/xlink" content-type="arpha" xlink:type="simple">91C5558F-607B-5F62-9E5C-D8719E55B6AB</object-id>
              <tp:taxon-name-part taxon-name-part-type="genus" reg="Enchenopa">Enchenopa</tp:taxon-name-part>
              <tp:taxon-name-part taxon-name-part-type="species" reg="chocoandina">chocoandina</tp:taxon-name-part>
              <object-id xmlns:xlink="http://www.w3.org/1999/xlink" content-type="zoobank" xlink:type="simple">https://zoobank.org/BA0A3604-4903-4D28-B991-E3E3BB0365B2</object-id>
            </tp:taxon-name><tp:taxon-status xmlns:xlink="http://www.w3.org/1999/xlink" xlink:type="simple">sp. nov.</tp:taxon-status><xref ref-type="fig" rid="F5">Figs 5</xref><xref ref-type="fig" rid="F6">, 6</xref><xref ref-type="fig" rid="F7">, 7</xref><xref ref-type="fig" rid="F8">, 8</xref></tp:nomenclature><tp:treatment-sec sec-type="material" id="SECID0EHTAG"><title>Material examined.</title><p><bold><italic>Holotype</italic></bold>: Ecuador • 1 ♂; Pichincha, Tandayapa Cloud Forest Station <named-content xmlns:xlink="http://www.w3.org/1999/xlink" content-type="dwc:verbatimCoordinates" xlink:type="simple"><named-content content-type="geo-json" specific-use="{&#34;type&#34;:&#34;Point&#34;,&#34;coordinates&#34;:[-78.688058,-0.009645]}" id="NCID0EVTAG" xlink:type="simple">-0.009645, -78.688058</named-content></named-content>, 2280 m of elevation; 3 Fbr. 2024; Rueda, M. P. leg.; Ex. Manual; <abbrev xmlns:xlink="http://www.w3.org/1999/xlink" xlink:title="Museo de Zoología Universidad San Francisco de Quito" id="ABBRID0E1TAG" xlink:type="simple">ZSFQ</abbrev>-i18060. <bold><italic>Paratypes</italic></bold>: Ecuador • 1 ♂; same data as for holotype; <abbrev xmlns:xlink="http://www.w3.org/1999/xlink" xlink:title="Museo de Zoología Universidad San Francisco de Quito" id="ABBRID0EBUAG" xlink:type="simple">ZSFQ</abbrev>-i18061 • 3 ♀, 1 ♂; Pichincha, Tandayapa Cloud Forest Station <named-content xmlns:xlink="http://www.w3.org/1999/xlink" content-type="dwc:verbatimCoordinates" xlink:type="simple"><named-content content-type="geo-json" specific-use="{&#34;type&#34;:&#34;Point&#34;,&#34;coordinates&#34;:[-78.688058,-0.009645]}" id="NCID0EIUAG" xlink:type="simple">-0.009645, -78.688058</named-content></named-content>, 2280 m of elevation; 9 Fbr. 2024; López-García, M. M., Montalvo, J. &amp; Rueda, M. P. leg.; Ex. Mercury light; <abbrev xmlns:xlink="http://www.w3.org/1999/xlink" xlink:title="Museo de Zoología Universidad San Francisco de Quito" id="ABBRID0ENUAG" xlink:type="simple">ZSFQ</abbrev>-i10862: 10865 • 1 ♀; Pichincha, Mindo, <named-content xmlns:xlink="http://www.w3.org/1999/xlink" content-type="dwc:verbatimCoordinates" xlink:type="simple"><named-content content-type="geo-json" specific-use="{&#34;type&#34;:&#34;Point&#34;,&#34;coordinates&#34;:[-78.774720,0.041660]}" id="NCID0EUUAG" xlink:type="simple">0.04166, -78.77472</named-content></named-content>, 1300 m of elevation; 11 Jun. 2022; Torres, D. leg.; Ex. Manual; <abbrev xmlns:xlink="http://www.w3.org/1999/xlink" xlink:title="Museo de Zoología Universidad San Francisco de Quito" id="ABBRID0EZUAG" xlink:type="simple">ZSFQ</abbrev>-i8423 • 1 ♀, Imbabura, Seis de Julio de Cuellaje, 0.4509352, -78.525948, 2000 m of elevation; 13 Nov. 2021; Rubio, A. leg.; Ex. Manual; <abbrev xmlns:xlink="http://www.w3.org/1999/xlink" xlink:title="Museo de Zoología Universidad San Francisco de Quito" id="ABBRID0E4UAG" xlink:type="simple">ZSFQ</abbrev>-i8196.</p></tp:treatment-sec><tp:treatment-sec sec-type="Note on the type series" id="SECID0EBVAG"><title>Note on the type series.</title><p>Holotype and most paratypes are minuten-mounted. The paratype female <abbrev xmlns:xlink="http://www.w3.org/1999/xlink" xlink:title="Museo de Zoología Universidad San Francisco de Quito" id="ABBRID0EHVAG" xlink:type="simple">ZSFQ</abbrev>-i8243 was originally pinned, but later the specimen was transferred to double mounting on a minuten pin. Dissected abdomens of holotype, one male paratype, and three female specimens placed in vials with glycerol pinned with specimens.</p></tp:treatment-sec><tp:treatment-sec sec-type="diagnosis" id="SECID0ELVAG"><title>Diagnosis.</title><p>Overall coloration black with scarlet median carina and posterior apex in females and scarlet posterior apex in males, apical 1/3 of forewing amber; pronotal horn absent, replaced by obtuse projection directed obliquely forwards, lateral carina almost touching lateral margin of pronotum; three or four weak accessory carinae, some touching lateral carinae or bifurcate.</p></tp:treatment-sec><tp:treatment-sec sec-type="description" id="SECID0EQVAG"><title>Description.</title><p><bold>Male holotype</bold> (<abbrev xmlns:xlink="http://www.w3.org/1999/xlink" xlink:title="Museo de Zoología Universidad San Francisco de Quito" id="ABBRID0EYVAG" xlink:type="simple">ZSFQ</abbrev>-i10860): <bold><italic>Measurements</italic></bold> (mm): Length from head to wings: 5.3; Total length: 5.4; Head to apex of posterior process: 4.5; Pronotal length: 4.6; Head to horn apex: 1.5; Forewing length: 4.4; Body width: 2.2; Vertex width on ocellar line: 1.2; Head length: 1.2; Frontoclypeus length: 0.7; Frontoclypeus width: 0.1; Metathoracic tibia length: 0.9; Prothoracic tibia length: 1.8; Metathoracic tibia width: 0.3; Prothoracic tibia width: 0.2.</p><p><bold><italic>Color</italic>.</bold> Overall color black. Eyes brownish, ocelli golden. Posterior apex of pronotum scarlet red. Forewings almost entirely opaque black with an apical translucent amber patch restricted on the third to fifth apical cells and limbus around this area. Tarsi pale brownish.</p><p><bold><italic>Surface</italic>.</bold> Head, pronotum, ventral sclerites of thorax, legs, and abdomen with golden pubescence (Fig. <xref ref-type="fig" rid="F5">5B</xref>); sclerotized area of forewings with shorter pubescence. Pronotum (except by metopidium) and sclerotized area of forewings strongly punctured. Head, metopidium, legs, and abdomen rough.</p><fig id="F5" position="float" orientation="portrait"><object-id xmlns:xlink="http://www.w3.org/1999/xlink" content-type="doi" xlink:type="simple">10.3897/zookeys.1216.124181.figure5</object-id><object-id xmlns:xlink="http://www.w3.org/1999/xlink" content-type="arpha" xlink:type="simple">3C0F7AD6-3EB0-537A-8EED-17041B26FF10</object-id><label>Figure 5.</label><caption><p><italic><tp:taxon-name><tp:taxon-name-part taxon-name-part-type="genus" reg="Enchenopa">Enchenopa</tp:taxon-name-part><tp:taxon-name-part taxon-name-part-type="species" reg="chocoandina">chocoandina</tp:taxon-name-part></tp:taxon-name></italic> sp. nov. holotype male <bold>A–C</bold> habitus in frontal, dorsal view, and lateral views respectively <bold>D</bold> approach to base of horn in lateral view, the white arrows indicate the accessory carinae. Scale bars: 1 mm (<bold>A</bold>); 2 mm (<bold>B, C</bold>).</p></caption><graphic xmlns:xlink="http://www.w3.org/1999/xlink" xlink:href="zookeys-1216-043_article-124181__-g005.jpg" position="float" orientation="portrait" xlink:type="simple" id="oo_1157711.jpg"><uri content-type="original_file" xlink:type="simple">https://binary.pensoft.net/fig/1157711</uri></graphic></fig><p><bold><italic>Head</italic>.</bold> Triangular blunt, longer than wide (excluding eyes); distance between ocelli subequal to ocelli-eye distance; supra-antennal ledges arranged above clypeus; clypeus broad, longer than wide, anterior margin rounded; rostrum reaching posterior coxae (Fig. <xref ref-type="fig" rid="F5">5A</xref>).</p><p><bold><italic>Thorax</italic>.</bold> Pronotum, in lateral view, triangular; metopidium straight directed forwards; pronotal horn absent instead an obtuse projection with rounded apex; humeral angles slightly produced (Fig. <xref ref-type="fig" rid="F5">5B</xref>); median carina sharp; lateral carina parallel to median carina, running from apex of anterior projection to middle of the lateral margin of pronotum, almost touching the margin (Fig. <xref ref-type="fig" rid="F5">5C</xref>); three accessory carinae short (1/10 length of lateral carina), weak, irregular, sub-perpendicular to primary lateral carina, the last two diverging from the lateral carina (Fig. <xref ref-type="fig" rid="F5">5D</xref>), left side with the anterior two accessory carinae convergent; posterior apex of pronotum acuminate, just surpassing first apical cell. Forewing with one vein on clavus, two discoidal cells, two m-cu cross veins, one s cross veins which enclose second discoidal cell, and five apical cells; apical limbus broad. Anterior and middle tibiae foliaceous; posterior femur with apical ventral and middle cucullate setae, posterior tibia with spine-like cucullate setae on rows I and II, row III absent.</p><p><bold><italic>Abdomen</italic>.</bold> Sternum III with a transversal keel extended along the sternite, strongly projected downwards and medially invaginated. Tergites III to VI with a pair of medial tuberosities, tuberosities of tergite VI strongly developed (Fig. <xref ref-type="fig" rid="F6">6D</xref>). Subgenital plate, in lateral view, 3× longer than wide, lobes diverging since the base, dorsal margin concave (Fig. <xref ref-type="fig" rid="F6">6A</xref>). Aedeagus with posterior arm lanceolate, 2× longer than anterior arm and strongly inclined forwards; anterior face of posterior arm armed at apical1/3 with small dorsal apical denticles, gonopore subapically (Fig. <xref ref-type="fig" rid="F6">6C</xref>). Styles distally recurved, apically truncate with anterior part longer than posterior part, spine tuft on dorsal margin just anterior to apex (Fig. <xref ref-type="fig" rid="F6">6B</xref>).</p><fig id="F6" position="float" orientation="portrait"><object-id xmlns:xlink="http://www.w3.org/1999/xlink" content-type="doi" xlink:type="simple">10.3897/zookeys.1216.124181.figure6</object-id><object-id xmlns:xlink="http://www.w3.org/1999/xlink" content-type="arpha" xlink:type="simple">9F9BB7F4-CC5F-57A5-B19A-9DBE8AE92952</object-id><label>Figure 6.</label><caption><p>Abdomen and terminalia of <italic><tp:taxon-name><tp:taxon-name-part taxon-name-part-type="genus" reg="Enchenopa">Enchenopa</tp:taxon-name-part><tp:taxon-name-part taxon-name-part-type="species" reg="chocoandina">chocoandina</tp:taxon-name-part></tp:taxon-name></italic> sp. nov. <bold>A</bold> undissected male pygofer in lateral view <bold>B</bold> styles in dorsal view <bold>C</bold> aedeagus in lateral view <bold>D</bold> undissected female abdomen in lateral view <bold>E</bold> gonoplac in lateral view <bold>F</bold> first valvula in lateral view <bold>G</bold> second valvula in lateral view <bold>H</bold> close-up apex of second valvula. Scale bars: 0.1 (<bold>A, H</bold>); 0.05 (<bold>B, C</bold>); 1 mm (<bold>D</bold>); 0.2 mm (<bold>E–G</bold>).</p></caption><graphic xmlns:xlink="http://www.w3.org/1999/xlink" xlink:href="zookeys-1216-043_article-124181__-g006.jpg" position="float" orientation="portrait" xlink:type="simple" id="oo_1157712.jpg"><uri content-type="original_file" xlink:type="simple">https://binary.pensoft.net/fig/1157712</uri></graphic></fig><p><bold>Female paratype</bold> (<abbrev xmlns:xlink="http://www.w3.org/1999/xlink" xlink:title="Museo de Zoología Universidad San Francisco de Quito" id="ABBRID0E11AG" xlink:type="simple">ZSFQ</abbrev>-i8423): Similar to male except for the pronotal projection more angulated and produced, central carina reddish behind humeral angles and forewings with amber patch extended from the second to fifth apical cells and limbus around this area. Genitalia. Gonoplac ventrally setose and more sclerotized than dorsally (Fig. <xref ref-type="fig" rid="F6">6E</xref>). First valvula blade shaped, basal 2/3 broad, apex acuminate (Fig. <xref ref-type="fig" rid="F6">6F</xref>). Second valvulae blade shaped with two dorsal tubercles in apical 1/2 (Fig. <xref ref-type="fig" rid="F6">6G, H</xref>).</p><p><bold>Nymph</bold> unknown.</p></tp:treatment-sec><tp:treatment-sec sec-type="variation" id="SECID0EO2AG"><title>Variation.</title><p>Measurements. Female / male (mm): Length from head to wings: 5.7–5.9 / 5.3–5.5; Total length: 5.9–6.4 / 5.4–5.7; Head to apex of posterior process: 5–5.6 / 4.3–4.5; Pronotal length: 4.9–5.5 / 4.5–4.6; Head to horn apex: 1.6–1.9 / 1.5–1.8; Forewing length: 5–5.4 / 4.4–4.8; Body width: 2.3–2.7 / 2.1–2.2; Vertex width on ocellar line: 1.2–1.4 / 1.1–1.2; Head length: 1.3–1.5 / 1.0–1.2; Frontoclypeus length: 0.7–0.9 / 0.7–0.8; Frontoclypeus width: 0.8–1.0 / 0.7–0.9; Metathoracic tibia length: 1–1.2 / 0.9–1.1; Prothoracic tibial length: 1.5–1.9 / 1.8–1.9; Metathoracic tibia width: 0.3–0.4 / 0.3–0.3; Prothoracic tibia width: 0.2–0.4 / 0.2–0.3.</p><p>Females are longer and have more produced pronotal projections than males (Fig. <xref ref-type="fig" rid="F7">7A, C</xref>), three or four accessory carinae (Fig. <xref ref-type="fig" rid="F7">7D</xref>), lateral carina behind humeral angles reddish rather than just the posterior apex of pronotum, and the amber membrane is most extended (Fig. <xref ref-type="fig" rid="F7">7B</xref>). Independent of gender, some accessory carinae are bifurcate or converged.</p><fig id="F7" position="float" orientation="portrait"><object-id xmlns:xlink="http://www.w3.org/1999/xlink" content-type="doi" xlink:type="simple">10.3897/zookeys.1216.124181.figure7</object-id><object-id xmlns:xlink="http://www.w3.org/1999/xlink" content-type="arpha" xlink:type="simple">CE8E82A7-6AF8-5149-A710-021FD9C8AF0F</object-id><label>Figure 7.</label><caption><p><italic><tp:taxon-name><tp:taxon-name-part taxon-name-part-type="genus" reg="Enchenopa">Enchenopa</tp:taxon-name-part><tp:taxon-name-part taxon-name-part-type="species" reg="chocoandina">chocoandina</tp:taxon-name-part></tp:taxon-name></italic> sp. nov. paratype female <bold>A–C</bold> habitus in frontal, dorsal view, and lateral views respectively <bold>D</bold> approach to base of horn in lateral view, the white arrows indicate the accessory carinae. Scale bars: 1 mm (<bold>A</bold>); 2 mm (<bold>B, C</bold>).</p></caption><graphic xmlns:xlink="http://www.w3.org/1999/xlink" xlink:href="zookeys-1216-043_article-124181__-g007.jpg" position="float" orientation="portrait" xlink:type="simple" id="oo_1157713.jpg"><uri content-type="original_file" xlink:type="simple">https://binary.pensoft.net/fig/1157713</uri></graphic></fig></tp:treatment-sec><tp:treatment-sec sec-type="distribution" id="SECID0EB4AG"><title>Distribution and natural history.</title><p>This species is distributed in the Montane forests of northwest Ecuadorian Andes (Fig. <xref ref-type="fig" rid="F9">9</xref>), between 1300 to 2300 m elevation. It inhabits the borders of secondary forests (Fig. <xref ref-type="fig" rid="F8">8B</xref>) and is a solitary species. The species has been recorded perched on the leaves or stems of different species of <tp:taxon-name><tp:taxon-name-part taxon-name-part-type="family">Asteraceae</tp:taxon-name-part></tp:taxon-name> and <tp:taxon-name><tp:taxon-name-part taxon-name-part-type="family">Araceae</tp:taxon-name-part></tp:taxon-name>, but more oftenly on <italic><tp:taxon-name><tp:taxon-name-part taxon-name-part-type="genus" reg="Munnozia">Munnozia</tp:taxon-name-part><tp:taxon-name-part taxon-name-part-type="species" reg="pinnatipartita">pinnatipartita</tp:taxon-name-part></tp:taxon-name></italic> (Hieron.) H.Rob. &amp; Brettell (<tp:taxon-name><tp:taxon-name-part taxon-name-part-type="family">Asteraceae</tp:taxon-name-part></tp:taxon-name>) (Fig. <xref ref-type="fig" rid="F8">8A</xref>), an endemic Ecuadorian species (<xref ref-type="bibr" rid="B2">Barriga et al. 2011</xref>). The species has been observed active during the day and attracted to mercury light traps at night between 8 pm and 2 am (Fig. <xref ref-type="fig" rid="F8">8C</xref>).</p><fig id="F8" position="float" orientation="portrait"><object-id xmlns:xlink="http://www.w3.org/1999/xlink" content-type="doi" xlink:type="simple">10.3897/zookeys.1216.124181.figure8</object-id><object-id xmlns:xlink="http://www.w3.org/1999/xlink" content-type="arpha" xlink:type="simple">C67EAD9D-57C4-527F-B582-76C375120A0D</object-id><label>Figure 8.</label><caption><p><italic><tp:taxon-name><tp:taxon-name-part taxon-name-part-type="genus" reg="Enchenopa">Enchenopa</tp:taxon-name-part><tp:taxon-name-part taxon-name-part-type="species" reg="chocoandina">chocoandina</tp:taxon-name-part></tp:taxon-name></italic> sp. nov. in its natural environment and habitat <bold>A</bold> paratype female from Mindo by David Torres <bold>B</bold> border of a secondary forest at Tandayapa Cloud Forest Station <bold>C</bold> female paratype attracted by a light trap.</p></caption><graphic xmlns:xlink="http://www.w3.org/1999/xlink" xlink:href="zookeys-1216-043_article-124181__-g008.jpg" position="float" orientation="portrait" xlink:type="simple" id="oo_1157714.jpg"><uri content-type="original_file" xlink:type="simple">https://binary.pensoft.net/fig/1157714</uri></graphic></fig><fig id="F9" position="float" orientation="portrait"><object-id xmlns:xlink="http://www.w3.org/1999/xlink" content-type="doi" xlink:type="simple">10.3897/zookeys.1216.124181.figure9</object-id><object-id xmlns:xlink="http://www.w3.org/1999/xlink" content-type="arpha" xlink:type="simple">1D915535-535D-5ACC-A31A-FF2364D63F24</object-id><label>Figure 9.</label><caption><p>Distribution of the new species in Ecuador. Red stars = records of <italic><tp:taxon-name><tp:taxon-name-part taxon-name-part-type="genus" reg="Enchenopa">Enchenopa</tp:taxon-name-part><tp:taxon-name-part taxon-name-part-type="species" reg="gennyae">gennyae</tp:taxon-name-part></tp:taxon-name></italic> sp. nov.; blue stars = records of <italic><tp:taxon-name><tp:taxon-name-part taxon-name-part-type="genus" reg="Enchenopa">Enchenopa</tp:taxon-name-part><tp:taxon-name-part taxon-name-part-type="species" reg="chocoandina">chocoandina</tp:taxon-name-part></tp:taxon-name></italic> sp. nov.</p></caption><graphic xmlns:xlink="http://www.w3.org/1999/xlink" xlink:href="zookeys-1216-043_article-124181__-g009.jpg" position="float" orientation="portrait" xlink:type="simple" id="oo_1157715.jpg"><uri content-type="original_file" xlink:type="simple">https://binary.pensoft.net/fig/1157715</uri></graphic></fig></tp:treatment-sec><tp:treatment-sec sec-type="etymology" id="SECID0EWABG"><title>Etymology.</title><p>The species, a noun in apposition, is named after the Andean Choco Biosphere Reserve declared by UNESCO as the seventh biosphere reserve of Ecuador, where this species lives. It honors the people who defend this territory from the metal mining that threatens the ecosystems and biodiversity of this important area.</p></tp:treatment-sec><tp:treatment-sec sec-type="remarks" id="SECID0E2ABG"><title>Remarks.</title><p><italic><tp:taxon-name><tp:taxon-name-part taxon-name-part-type="genus" reg="Enchenopa">Enchenopa</tp:taxon-name-part><tp:taxon-name-part taxon-name-part-type="species" reg="chocoandina">chocoandina</tp:taxon-name-part></tp:taxon-name></italic> sp. nov. belongs to <italic><tp:taxon-name><tp:taxon-name-part taxon-name-part-type="genus" reg="Enchenopa">E.</tp:taxon-name-part><tp:taxon-name-part taxon-name-part-type="species" reg="andina">andina</tp:taxon-name-part></tp:taxon-name></italic> species group based on the pronotum with a horn or projection shorter than the distance between the humeral angles, the forewing with transparent patches, and the blade-shaped second valvulae. Moreover, some species of this group, such as <italic><tp:taxon-name><tp:taxon-name-part taxon-name-part-type="genus" reg="Enchenopa">E.</tp:taxon-name-part><tp:taxon-name-part taxon-name-part-type="species" reg="pilosa">pilosa</tp:taxon-name-part></tp:taxon-name></italic> and <italic><tp:taxon-name><tp:taxon-name-part taxon-name-part-type="genus" reg="Enchenopa">E.</tp:taxon-name-part><tp:taxon-name-part taxon-name-part-type="species" reg="eurycephala">eurycephala</tp:taxon-name-part></tp:taxon-name></italic>, have dense pubescence, shared with <italic><tp:taxon-name><tp:taxon-name-part taxon-name-part-type="genus" reg="Enchenopa">E.</tp:taxon-name-part><tp:taxon-name-part taxon-name-part-type="species" reg="chocoandina">chocoandina</tp:taxon-name-part></tp:taxon-name></italic> sp. nov.</p><p><italic><tp:taxon-name><tp:taxon-name-part taxon-name-part-type="genus" reg="Enchenopa">Enchenopa</tp:taxon-name-part><tp:taxon-name-part taxon-name-part-type="species" reg="chocoandina">chocoandina</tp:taxon-name-part></tp:taxon-name></italic> sp. nov. differs from <italic><tp:taxon-name><tp:taxon-name-part taxon-name-part-type="genus" reg="Enchenopa">Enchenopa</tp:taxon-name-part><tp:taxon-name-part taxon-name-part-type="species" reg="loranthacina">loranthacina</tp:taxon-name-part></tp:taxon-name></italic> (Sakakibara &amp; Marques, 2010) by the obtuse projection obliquely directed forwards rather than a horizontally inclined horn and from <italic><tp:taxon-name><tp:taxon-name-part taxon-name-part-type="genus" reg="Enchenopa">E.</tp:taxon-name-part><tp:taxon-name-part taxon-name-part-type="species" reg="pilosa">pilosa</tp:taxon-name-part></tp:taxon-name></italic> Strümpel &amp; Strümpel, 2014 and <italic><tp:taxon-name><tp:taxon-name-part taxon-name-part-type="genus" reg="Enchenopa">E.</tp:taxon-name-part><tp:taxon-name-part taxon-name-part-type="species" reg="eurycephala">eurycephala</tp:taxon-name-part></tp:taxon-name></italic> Strümpel &amp; Strümpel, 2014 by the head longer than wide instead of as long as wide or wider than long respectively. <italic><tp:taxon-name><tp:taxon-name-part taxon-name-part-type="genus" reg="Enchenopa">Enchenopa</tp:taxon-name-part><tp:taxon-name-part taxon-name-part-type="species" reg="chocoandina">chocoandina</tp:taxon-name-part></tp:taxon-name></italic> sp. nov. has a reddish median pronotal carina and amber forewing patches which separate it from <italic><tp:taxon-name><tp:taxon-name-part taxon-name-part-type="genus" reg="Enchenopa">E.</tp:taxon-name-part><tp:taxon-name-part taxon-name-part-type="species" reg="monoceros">monoceros</tp:taxon-name-part></tp:taxon-name></italic> (Germar, 1821) and <italic><tp:taxon-name><tp:taxon-name-part taxon-name-part-type="genus" reg="Enchenopa">E.</tp:taxon-name-part><tp:taxon-name-part taxon-name-part-type="species" reg="luizae">luizae</tp:taxon-name-part></tp:taxon-name></italic> (Lencioni-Neto &amp; Sakakibara, 2015) which have the median carina concolorous and forewing patches hyaline. The new species resembles <italic><tp:taxon-name><tp:taxon-name-part taxon-name-part-type="genus" reg="Enchenopa">E.</tp:taxon-name-part><tp:taxon-name-part taxon-name-part-type="species" reg="andina">andina</tp:taxon-name-part></tp:taxon-name></italic> (Schmidt, 1924) by the black overall coloration with median carina and posterior apex reddish, and the amber forewing apex; however, <italic><tp:taxon-name><tp:taxon-name-part taxon-name-part-type="genus" reg="Enchenopa">E.</tp:taxon-name-part><tp:taxon-name-part taxon-name-part-type="species" reg="chocoandina">chocoandina</tp:taxon-name-part></tp:taxon-name></italic> sp. nov. does not have a horn instead an obtuse projection, longer and denser pubescence, and three or four weak and irregular accessory carinae instead of two or three. Moreover, the new species is considerably shorter than <italic><tp:taxon-name><tp:taxon-name-part taxon-name-part-type="genus" reg="Enchenopa">E.</tp:taxon-name-part><tp:taxon-name-part taxon-name-part-type="species" reg="andina">andina</tp:taxon-name-part></tp:taxon-name></italic> and differs in the male and female genitalia.</p><p><italic><tp:taxon-name><tp:taxon-name-part taxon-name-part-type="genus" reg="Enchenopa">Enchenopa</tp:taxon-name-part><tp:taxon-name-part taxon-name-part-type="species" reg="chocoandina">chocoandina</tp:taxon-name-part></tp:taxon-name></italic> sp. nov. lacks a distinctive horn; instead, it has an obtuse projection with a rounded apex, resembling species of the <italic><tp:taxon-name><tp:taxon-name-part taxon-name-part-type="genus" reg="Enchenopa">E.</tp:taxon-name-part><tp:taxon-name-part taxon-name-part-type="species" reg="beebi">beebi</tp:taxon-name-part></tp:taxon-name></italic> species group or the males of <italic><tp:taxon-name><tp:taxon-name-part taxon-name-part-type="genus" reg="Enchenopa">E.</tp:taxon-name-part><tp:taxon-name-part taxon-name-part-type="species" reg="minuta">minuta</tp:taxon-name-part></tp:taxon-name></italic> species group (<xref ref-type="bibr" rid="B33">Strümpel and Strümpel 2014</xref>). However, <italic><tp:taxon-name><tp:taxon-name-part taxon-name-part-type="genus" reg="Enchenopa">E.</tp:taxon-name-part><tp:taxon-name-part taxon-name-part-type="species" reg="chocoandina">chocoandina</tp:taxon-name-part></tp:taxon-name></italic> sp. nov. properly does not fit within the <italic><tp:taxon-name><tp:taxon-name-part taxon-name-part-type="genus" reg="Enchenopa">E.</tp:taxon-name-part><tp:taxon-name-part taxon-name-part-type="species" reg="beebi">beebi</tp:taxon-name-part></tp:taxon-name></italic> species group due to the absence of large punctation on the upper portion of the pronotum and dorsum, a short translucent apical patch and yellow tarsi. Neither does it belong to the <italic><tp:taxon-name><tp:taxon-name-part taxon-name-part-type="genus" reg="Enchenopa">E.</tp:taxon-name-part><tp:taxon-name-part taxon-name-part-type="species" reg="minuta">minuta</tp:taxon-name-part></tp:taxon-name></italic> species group due to the absence of sexual dimorphism in pronotal horn shape; in <italic><tp:taxon-name><tp:taxon-name-part taxon-name-part-type="genus" reg="Enchenopa">E.</tp:taxon-name-part><tp:taxon-name-part taxon-name-part-type="species" reg="chocoandina">chocoandina</tp:taxon-name-part></tp:taxon-name></italic> both females and males lack a horn.</p><p>We suggest <italic><tp:taxon-name><tp:taxon-name-part taxon-name-part-type="genus" reg="Enchenopa">E.</tp:taxon-name-part><tp:taxon-name-part taxon-name-part-type="species" reg="andina">andina</tp:taxon-name-part></tp:taxon-name></italic> and <italic><tp:taxon-name><tp:taxon-name-part taxon-name-part-type="genus" reg="Enchenopa">E.</tp:taxon-name-part><tp:taxon-name-part taxon-name-part-type="species" reg="chocoandina">chocoandina</tp:taxon-name-part></tp:taxon-name></italic> sp. nov. could be related species by the scarlet median carina and posterior apex only shared in both species. Both inhabit mountain forests of the north Andes of Ecuador however are geographically separated by the Interandean Valley.</p></tp:treatment-sec><ref-list><ref id="B2"><mixed-citation xmlns:xlink="http://www.w3.org/1999/xlink" xlink:type="simple"><person-group><name name-style="western"><surname>Barriga</surname><given-names>P</given-names></name><name name-style="western"><surname>Toasa</surname><given-names>G</given-names></name><name name-style="western"><surname>Montufar</surname><given-names>R</given-names></name><name name-style="western"><surname>Tye</surname><given-names>A</given-names></name></person-group> (<year>2011</year>) <article-title><tp:taxon-name><tp:taxon-name-part taxon-name-part-type="family">Asteraceae</tp:taxon-name-part></tp:taxon-name>.</article-title> In: <person-group><name name-style="western"><surname>León Yánez</surname><given-names>S</given-names></name><name name-style="western"><surname>Valencia</surname><given-names>R</given-names></name><name name-style="western"><surname>Pitman</surname><given-names>N</given-names></name><name name-style="western"><surname>Endara</surname><given-names>L</given-names></name><name name-style="western"><surname>Ulloa-Ulloa</surname><given-names>C</given-names></name><name name-style="western"><surname>Navarrete</surname><given-names>H</given-names></name></person-group> (<role>Eds</role>) <issue-title>Libro Rojo de las Plantas Endémicas del Ecuador.</issue-title><source>Publicaciones del Herbario QCA, Pontificia Universidad Católica del Ecuador, Quito</source>, <fpage>139</fpage>–<lpage>196</lpage>.</mixed-citation></ref><ref id="B33"><mixed-citation xmlns:xlink="http://www.w3.org/1999/xlink" xlink:type="simple"><person-group><name name-style="western"><surname>Strümpel</surname><given-names>VH</given-names></name><name name-style="western"><surname>Strümpel</surname><given-names>R</given-names></name></person-group> (<year>2014</year>) <article-title>Revision der amerikanischen Membracidengattung <italic><tp:taxon-name><tp:taxon-name-part taxon-name-part-type="genus">Enchenopa</tp:taxon-name-part></tp:taxon-name></italic> (<tp:taxon-name><tp:taxon-name-part taxon-name-part-type="order">Hemiptera</tp:taxon-name-part></tp:taxon-name>: <tp:taxon-name><tp:taxon-name-part taxon-name-part-type="suborder">Auchenorrhyncha</tp:taxon-name-part></tp:taxon-name>: <tp:taxon-name><tp:taxon-name-part taxon-name-part-type="infraorder">Cicadomorpha</tp:taxon-name-part></tp:taxon-name>: <tp:taxon-name><tp:taxon-name-part taxon-name-part-type="family">Membracidae</tp:taxon-name-part></tp:taxon-name>) mit Beschreibungen neuer Arten.</article-title><source>Entomologische Mitteilungen aus dem Zoologischen Museum Hamburg</source><volume>17</volume>: <fpage>1</fpage>–<lpage>137</lpage>.</mixed-citation></ref></ref-list></tp:taxon-treatment>
